# Supplementary material for: Spleen Toxicity of Organophosphorus Flame Retardant TDCPP in Mice and the Related Mechanisms
Source: Toxics. 2023 Feb 27;11(3):231. doi: 10.3390/toxics11030231 (PMC10051780; doi:10.3390/toxics11030231)
Supplement: Supplementary file 1 [file toxics-11-00231-s001.zip]

Archive with 1 entries (1 files):
- toxics-2170375-supplementary.xlsx
