# Supplementary material for: Spleen Toxicity of Organophosphorus Flame Retardant TDCPP in Mice and the Related Mechanisms
Source: Toxics. 2023 Feb 27;11(3):231. doi: 10.3390/toxics11030231 (PMC10051780; doi:10.3390/toxics11030231)
Supplement: Supplementary file 1 [file toxics-11-00231-s001.zip › toxics-2170375-supplementary.xlsx]

## Sheet: Table1S
Table1S Statistics of Reads and Reference Genome Comparison
Sample name	Total reads	Total mapped	Multiple mapped	Unique mapped	Non-splice reads	Splice reads
Control1	112089450	109743423(97.91%)	6332383(5.65%)	103411040(92.26%)	70835281(63.20%)	32575759(29.06%)
Control2	79768768	78225006(98.06%)	4357851(5.46%)	73867155(92.60%)	48943620(61.36%)	24923535(31.24%)
TDCPP1	47708220	46687430(97.86%)	2284603(4.79%)	44402827(93.07%)	31182289(65.36%)	13220538(27.71%)
TDCPP2	69272334	67396043(97.29%)	3576062(5.16%)	63819981(92.13%)	44235121(63.86%)	19584860(28.27%)

## Sheet: Table2S
Table2S Statistical Table of Differential Gene Expression
DEG group	Total genes	Up regulated gene NO.	Down regulated gene NO.	Total
TDCPP_vs_Control	30964	23	1002	1025
